# Supplementary material for: Evaluation of Combined Chemotherapy and Genomic-Driven Targeted Therapy in Patient-Derived Xenografts Identifies New Therapeutic Approaches in Squamous Non-Small-Cell Lung Cancer Patients
Source: Cancers (Basel). 2024 Aug 7;16(16):2785. doi: 10.3390/cancers16162785 (PMC11352497; doi:10.3390/cancers16162785)
Supplement: Supplementary file 1 [file cancers-16-02785-s001.zip]

Archive with 1 entries (1 files):
- cancers-3122851-supplementary.pdf
